# Supplementary material for: Three new species of the genus Centistidea Rohwer, 1914 (Hymenoptera, Braconidae, Miracinae) from India and Saudi Arabia
Source: Zookeys. 2019 Nov 14;889:37–47. doi: 10.3897/zookeys.889.34942 (PMC6872583; doi:10.3897/zookeys.889.34942)
Supplement: XML Treatment for Centistidea acrocercopsi [file zookeys.889.34942-treatment1.xml]

<!DOCTYPE tp:taxon-treatment
  PUBLIC "-//TaxonX//DTD Taxonomic Treatment Publishing DTD v0 20100105//EN" "tax-treatment-NSO.dtd">
<tp:taxon-treatment xmlns:tp="http://www.plazi.org/taxpub"><tp:treatment-meta><kwd-group><label>Taxon classification</label><kwd><named-content xmlns:xlink="http://www.w3.org/1999/xlink" content-type="kingdom">Animalia</named-content></kwd><kwd><named-content xmlns:xlink="http://www.w3.org/1999/xlink" content-type="order">Hymenoptera</named-content></kwd><kwd><named-content xmlns:xlink="http://www.w3.org/1999/xlink" content-type="family">Braconidae</named-content></kwd></kwd-group><mixed-citation publication-type="journal"><person-group><name><surname>Ghramh</surname><given-names>Hamed A.</given-names></name><name><surname>Ahmad</surname><given-names>Zubair</given-names></name><name><surname>Pandey</surname><given-names>Kavita</given-names></name></person-group><article-title>Three new species of the genus <italic><tp:taxon-name><tp:taxon-name-part taxon-name-part-type="genus" reg="Centistidea">Centistidea</tp:taxon-name-part></tp:taxon-name></italic> Rohwer, 1914 (<tp:taxon-name><tp:taxon-name-part taxon-name-part-type="order">Hymenoptera</tp:taxon-name-part></tp:taxon-name>, <tp:taxon-name><tp:taxon-name-part taxon-name-part-type="family">Braconidae</tp:taxon-name-part></tp:taxon-name>, <tp:taxon-name><tp:taxon-name-part taxon-name-part-type="subfamily">Miracinae</tp:taxon-name-part></tp:taxon-name>) from India and Saudi Arabia</article-title><source>Zookeys</source><day>14</day><month>11</month><year>2019</year><volume>889</volume><fpage>37</fpage><lpage>47</lpage><pub-id pub-id-type="doi">10.3897/zookeys.889.34942</pub-id></mixed-citation></tp:treatment-meta><tp:nomenclature><tp:taxon-name><object-id xmlns:xlink="http://www.w3.org/1999/xlink" content-type="arpha" xlink:type="simple">45344B8E-FEED-5437-8BEA-14243569C8B5</object-id>
            <tp:taxon-name-part taxon-name-part-type="genus" reg="Centistidea">Centistidea</tp:taxon-name-part>
            <tp:taxon-name-part taxon-name-part-type="species" reg="acrocercopsi">acrocercopsi</tp:taxon-name-part>
            <object-id xmlns:xlink="http://www.w3.org/1999/xlink" content-type="zoobank" xlink:type="simple">http://zoobank.org/58BABAEF-CDF0-4C96-90A9-37A3FAD2FA3E</object-id>
          </tp:taxon-name><tp:taxon-authority>Ahmad &amp; Pandey</tp:taxon-authority><tp:taxon-status xmlns:xlink="http://www.w3.org/1999/xlink" xlink:type="simple">sp. nov.</tp:taxon-status><xref ref-type="fig" rid="F1">Figs 1–4</xref></tp:nomenclature><tp:treatment-sec sec-type="material" id="SECID0E5LAC"><title>Material examined.</title><p><bold>Holotype</bold>: INDIA • ♀: Uttar Pradesh, Etah, 7.VIII.2004; ex. <italic><tp:taxon-name><tp:taxon-name-part taxon-name-part-type="genus" reg="Acrocercops">Acrocercops</tp:taxon-name-part> <tp:taxon-name-part taxon-name-part-type="species" reg="phaeospora">phaeospora</tp:taxon-name-part></tp:taxon-name></italic> (Meyrick) on <italic><tp:taxon-name><tp:taxon-name-part taxon-name-part-type="genus" reg="Syzygyium">Syzygyium</tp:taxon-name-part> <tp:taxon-name-part taxon-name-part-type="species" reg="cuminii">cuminii</tp:taxon-name-part></tp:taxon-name></italic>, Z. Ahmad leg. (<named-content xmlns:xlink="http://www.w3.org/1999/xlink" content-type="dwc:institutional_code" xlink:type="simple">ZDAMU</named-content>). <bold>Paratype</bold>: 1♀, with same data as holotype (HB-138, <named-content xmlns:xlink="http://www.w3.org/1999/xlink" content-type="dwc:institutional_code" xlink:type="simple">ZDAMU</named-content>).</p></tp:treatment-sec><tp:treatment-sec sec-type="diagnosis" id="SECID0EINAC"><title>Diagnosis.</title><p>Following the key to East Palearctic and Oriental species of the genus <italic><tp:taxon-name><tp:taxon-name-part taxon-name-part-type="genus" reg="Centistidea">Centistidea</tp:taxon-name-part></tp:taxon-name></italic> Rohwer (<xref ref-type="bibr" rid="B19">Ranjith et al. 2018</xref>), <italic><tp:taxon-name><tp:taxon-name-part taxon-name-part-type="genus" reg="Centistidea">C.</tp:taxon-name-part> <tp:taxon-name-part taxon-name-part-type="species" reg="acrocercopsi">acrocercopsi</tp:taxon-name-part></tp:taxon-name></italic> sp. nov. keys near to <italic><tp:taxon-name><tp:taxon-name-part taxon-name-part-type="genus" reg="Centistidea">C.</tp:taxon-name-part> <tp:taxon-name-part taxon-name-part-type="species" reg="rugator">rugator</tp:taxon-name-part></tp:taxon-name></italic> (<xref ref-type="bibr" rid="B19">Ranjith et al. 2018</xref>); however, it differs in the following characters (<italic><tp:taxon-name><tp:taxon-name-part taxon-name-part-type="genus" reg="Centistidea">C.</tp:taxon-name-part> <tp:taxon-name-part taxon-name-part-type="species" reg="rugator">rugator</tp:taxon-name-part></tp:taxon-name></italic> in parentheses): (i) body largely yellowish (body largely yellowish except tergites 1–6 dark brown dorsally), (ii) length of eye 1.3 × long as temple in dorsal view (length of eye 2.90 × as long as temple), (iii) ovipositor sheath 0.10 × as long as fore wing length (0.20 × as long as forewing), (iv) first tergite smooth, widening medially, slightly narrowing basally and apically, 4.0 × as long as its maximum width (first tergite smooth, widening medially, distinctly narrowing basally and apically, 3.0 × as long as its maximum width).</p></tp:treatment-sec><tp:treatment-sec sec-type="description" id="SECID0E5OAC"><title>Description.</title><p>Female: body length: 1.7 mm; length of fore wing: 2.1 mm; length of antenna: 1.7 mm.</p><p><bold><italic>Head:</italic></bold> ca. 2 × as wide as long in dorsal view; length of eye 1.3 × as long as temple in dorsal view; temple and vertex shiny with indistinct punctures; OOL: POL: AOL: OD = 6: 3: 2: 1.5; inner margin of eyes subparallel; face distinctly convex medially, flattened laterally and almost smooth and shiny; clypeus smooth and evenly convex; malar space ca. 2 × as long as basal width of mandible; antenna 14-segmented, F<sub>1</sub> as long as F<sub>2</sub>, apical flagellomere pointed.</p><p><bold><italic>Mesosoma:</italic></bold> 1.4 × as long as wide; mesoscutum shiny with indistinct punctures, notauli only anteriorly impressed and finely crenulate; prescutellar furrow poorly developed without any groove; scutellum smooth and shiny, medio-posterior depression of scutellum elliptical; propodeum somewhat smooth, with a complete median longitudinal carinae and two transverse carinae posteriorly, few rugosities adjacent to median longitudinal carina; meso- and metapleuron almost smooth and shiny.</p><p><bold><italic>Wings:</italic></bold> Pterostigma with long and slender apical expansion, 2.7 × longer than wide, vein r issuing from its middle; vein 1-M 1.5 × longer than vein m-cu; vein 1-CU1 0.9 × as long as vein 2-CU1.</p><p><bold><italic>Legs:</italic></bold> Hind coxa smooth, length of femur, tibia, and basitarsus of hind leg 3.0 ×, 7.1 ×, and 4.0 × their maximum width, respectively; length of hind tibial spur 0.30 × as long as hind basitarsus. Hind tarsal claw large and without acute lobe.</p><p><bold><italic>Metasoma:</italic></bold> 1.5 × as long as wide; first tergite, smooth, widening medially, slightly narrowing basally and apically, 4.0 × as long as its maximum width; second tergite sclerotized with strong longitudinal striations; hypopygium small, membranous, desclerotized, sparsely setose at apex, not surpassing end of metasoma; ovipositor thick, setose, distinctly shorter than petiole and hind basitarsus.</p><p><bold><italic>Color:</italic></bold> Largely yellow except for the following: antenna (except for scapus and pedicel yellow), veins, pterostigma, and ovipositor apically brown; wings moderately infuscate apically.</p><fig id="F1" position="float" orientation="portrait"><object-id xmlns:xlink="http://www.w3.org/1999/xlink" content-type="doi" xlink:type="simple">10.3897/zookeys.889.34942.figures1-4</object-id><object-id xmlns:xlink="http://www.w3.org/1999/xlink" content-type="arpha" xlink:type="simple">2BC46879-22D4-5B36-A188-9F8427A72B7C</object-id><label>Figures 1–4.</label><caption><p><italic><tp:taxon-name><tp:taxon-name-part taxon-name-part-type="genus" reg="Centistidea">Centistidea</tp:taxon-name-part> <tp:taxon-name-part taxon-name-part-type="species" reg="acrocercopsi">acrocercopsi</tp:taxon-name-part></tp:taxon-name></italic> sp. nov. <bold>1</bold> mesosoma and metasoma, dorsal view <bold>2</bold> hypopygium <bold>3</bold> forewing <bold>4</bold> metasomal T1 and T2.</p></caption><graphic xmlns:xlink="http://www.w3.org/1999/xlink" xlink:href="zookeys-889-037-g001.jpg" position="float" orientation="portrait" xlink:type="simple" id="oo_356415.jpg"><uri content-type="original_file" xlink:type="simple">https://binary.pensoft.net/fig/356415</uri></graphic></fig></tp:treatment-sec><tp:treatment-sec sec-type="Male" id="SECID0ENBAE"><title>Male.</title><p>Unknown.</p></tp:treatment-sec><tp:treatment-sec sec-type="host" id="SECID0ESBAE"><title>Host.</title><p><italic><tp:taxon-name><tp:taxon-name-part taxon-name-part-type="genus" reg="Acrocercops">Acrocercops</tp:taxon-name-part> <tp:taxon-name-part taxon-name-part-type="species" reg="phaeospora">phaeospora</tp:taxon-name-part></tp:taxon-name></italic> (Meyrick).</p></tp:treatment-sec><tp:treatment-sec sec-type="distribution" id="SECID0EDCAE"><title>Distribution.</title><p>India: Uttar Pradesh.</p></tp:treatment-sec><tp:treatment-sec sec-type="etymology" id="SECID0EICAE"><title>Etymology.</title><p>The new species is named after its host insect.</p></tp:treatment-sec><ref-list><ref id="B19"><mixed-citation xmlns:xlink="http://www.w3.org/1999/xlink" xlink:type="simple"><person-group><name name-style="western"><surname>Ranjith</surname><given-names>AP</given-names></name><name name-style="western"><surname>van Achterberg</surname><given-names>C</given-names></name><name name-style="western"><surname>Priyadarsanan</surname><given-names>DR</given-names></name><name name-style="western"><surname>Kim</surname><given-names>Il-Kwon</given-names></name><name name-style="western"><surname>Keloth</surname><given-names>R</given-names></name><name name-style="western"><surname>Mukundan</surname><given-names>S</given-names></name><name name-style="western"><surname>Nasser</surname><given-names>M</given-names></name></person-group> (<year>2018</year>) First Indian record of <italic><tp:taxon-name><tp:taxon-name-part taxon-name-part-type="genus">Centistidea</tp:taxon-name-part></tp:taxon-name></italic> Rohwer (<tp:taxon-name><tp:taxon-name-part taxon-name-part-type="order">Hymenoptera</tp:taxon-name-part></tp:taxon-name>: <tp:taxon-name><tp:taxon-name-part taxon-name-part-type="family">Braconidae</tp:taxon-name-part></tp:taxon-name>, <tp:taxon-name><tp:taxon-name-part taxon-name-part-type="subfamily">Miracinae</tp:taxon-name-part></tp:taxon-name>) with description of eight new species. Insect Systematics and Evolution. <ext-link xlink:type="simple" ext-link-type="doi" xlink:href="10.1163/1876312X-00002194">https://doi.org/10.1163/1876312X-00002194</ext-link></mixed-citation></ref></ref-list></tp:taxon-treatment>
