# Supplementary material for: Three new species of the genus Centistidea Rohwer, 1914 (Hymenoptera, Braconidae, Miracinae) from India and Saudi Arabia
Source: Zookeys. 2019 Nov 14;889:37–47. doi: 10.3897/zookeys.889.34942 (PMC6872583; doi:10.3897/zookeys.889.34942)
Supplement: XML Treatment for Centistidea cosmopteryxi [file zookeys.889.34942-treatment2.xml]

<!DOCTYPE tp:taxon-treatment
  PUBLIC "-//TaxonX//DTD Taxonomic Treatment Publishing DTD v0 20100105//EN" "tax-treatment-NSO.dtd">
<tp:taxon-treatment xmlns:tp="http://www.plazi.org/taxpub"><tp:treatment-meta><kwd-group><label>Taxon classification</label><kwd><named-content xmlns:xlink="http://www.w3.org/1999/xlink" content-type="kingdom">Animalia</named-content></kwd><kwd><named-content xmlns:xlink="http://www.w3.org/1999/xlink" content-type="order">Hymenoptera</named-content></kwd><kwd><named-content xmlns:xlink="http://www.w3.org/1999/xlink" content-type="family">Braconidae</named-content></kwd></kwd-group><mixed-citation publication-type="journal"><person-group><name><surname>Ghramh</surname><given-names>Hamed A.</given-names></name><name><surname>Ahmad</surname><given-names>Zubair</given-names></name><name><surname>Pandey</surname><given-names>Kavita</given-names></name></person-group><article-title>Three new species of the genus <italic><tp:taxon-name><tp:taxon-name-part taxon-name-part-type="genus" reg="Centistidea">Centistidea</tp:taxon-name-part></tp:taxon-name></italic> Rohwer, 1914 (<tp:taxon-name><tp:taxon-name-part taxon-name-part-type="order">Hymenoptera</tp:taxon-name-part></tp:taxon-name>, <tp:taxon-name><tp:taxon-name-part taxon-name-part-type="family">Braconidae</tp:taxon-name-part></tp:taxon-name>, <tp:taxon-name><tp:taxon-name-part taxon-name-part-type="subfamily">Miracinae</tp:taxon-name-part></tp:taxon-name>) from India and Saudi Arabia</article-title><source>Zookeys</source><day>14</day><month>11</month><year>2019</year><volume>889</volume><fpage>37</fpage><lpage>47</lpage><pub-id pub-id-type="doi">10.3897/zookeys.889.34942</pub-id></mixed-citation></tp:treatment-meta><tp:nomenclature><tp:taxon-name><object-id xmlns:xlink="http://www.w3.org/1999/xlink" content-type="arpha" xlink:type="simple">37DB0B72-3E78-5892-A74C-CEF1FF50E8D3</object-id>
            <tp:taxon-name-part taxon-name-part-type="genus" reg="Centistidea">Centistidea</tp:taxon-name-part>
            <tp:taxon-name-part taxon-name-part-type="species" reg="cosmopteryxi">cosmopteryxi</tp:taxon-name-part>
            <object-id xmlns:xlink="http://www.w3.org/1999/xlink" content-type="zoobank" xlink:type="simple">http://zoobank.org/BF7CFA22-06E7-4308-A0F6-D839996B4013</object-id>
          </tp:taxon-name><tp:taxon-authority>Ahmad &amp; Pandey</tp:taxon-authority><tp:taxon-status xmlns:xlink="http://www.w3.org/1999/xlink" xlink:type="simple">sp. nov.</tp:taxon-status><xref ref-type="fig" rid="F2">Figs 5–10</xref></tp:nomenclature><tp:treatment-sec sec-type="material" id="SECID0E1DAE"><title>Material examined.</title><p><bold>Holotype</bold>: INDIA • ♀; Uttar Pradesh, Etah, 5.x.2004; ex. <italic><tp:taxon-name><tp:taxon-name-part taxon-name-part-type="genus" reg="Cosmopteryx">Cosmopteryx</tp:taxon-name-part> <tp:taxon-name-part taxon-name-part-type="species" reg="phaeogastra">phaeogastra</tp:taxon-name-part></tp:taxon-name></italic> (Meyr) on <italic><tp:taxon-name><tp:taxon-name-part taxon-name-part-type="genus" reg="Phaseolus">Phaseolus</tp:taxon-name-part> <tp:taxon-name-part taxon-name-part-type="species" reg="cylindrica">cylindrica</tp:taxon-name-part></tp:taxon-name></italic> (coll. Z Ahmad) (<named-content xmlns:xlink="http://www.w3.org/1999/xlink" content-type="dwc:institutional_code" xlink:type="simple">ZDAMU</named-content>). <bold>Paratype</bold>: 1♀, with same data as holotype (HB-139, <named-content xmlns:xlink="http://www.w3.org/1999/xlink" content-type="dwc:institutional_code" xlink:type="simple">ZDAMU</named-content>).</p></tp:treatment-sec><tp:treatment-sec sec-type="diagnosis" id="SECID0EEFAE"><title>Diagnosis.</title><p>Following the key to East Palaearctic and Oriental species of the genus <italic><tp:taxon-name><tp:taxon-name-part taxon-name-part-type="genus" reg="Centistidea">Centistidea</tp:taxon-name-part></tp:taxon-name></italic> Rohwer (<xref ref-type="bibr" rid="B25">van Achterberg and Mehernejad 2002</xref>; <xref ref-type="bibr" rid="B19">Ranjith et al. 2018</xref>), <italic><tp:taxon-name><tp:taxon-name-part taxon-name-part-type="genus" reg="Centistidea">C.</tp:taxon-name-part> <tp:taxon-name-part taxon-name-part-type="species" reg="cosmopteryxi">cosmopteryxi</tp:taxon-name-part></tp:taxon-name></italic> sp. nov. keys with <italic><tp:taxon-name><tp:taxon-name-part taxon-name-part-type="genus" reg="Centistidea">C.</tp:taxon-name-part> <tp:taxon-name-part taxon-name-part-type="species" reg="sii">sii</tp:taxon-name-part></tp:taxon-name></italic> (Maetô, 1995) on the presence of yellowish head, notauli only anteriorly impressed and finely crenulate, and vein 1-R1 of fore wing distinctly vein-like. This combination of characters is quite unique among the genus <italic><tp:taxon-name><tp:taxon-name-part taxon-name-part-type="genus" reg="Centistedea">Centistedea</tp:taxon-name-part></tp:taxon-name></italic>. However, the new species differs in the following characters: (i) wings slightly infuscate (wings hyaline in <italic><tp:taxon-name><tp:taxon-name-part taxon-name-part-type="genus" reg="Centistidea">C.</tp:taxon-name-part> <tp:taxon-name-part taxon-name-part-type="species" reg="sii">sii</tp:taxon-name-part></tp:taxon-name></italic>), (ii) length of eye 1.8 × temple (dorsal length of eye 1.10 × temple in <italic><tp:taxon-name><tp:taxon-name-part taxon-name-part-type="genus" reg="Centistidea">C.</tp:taxon-name-part> <tp:taxon-name-part taxon-name-part-type="species" reg="sii">sii</tp:taxon-name-part></tp:taxon-name></italic>), (iii) length of first tergites 2.3 × its maximum width and 3.2 × its apical width (length of first tergites 3–3.5 × its maximum width and 3.2 × its apical width in <italic><tp:taxon-name><tp:taxon-name-part taxon-name-part-type="genus" reg="Centistidea">C.</tp:taxon-name-part> <tp:taxon-name-part taxon-name-part-type="species" reg="sii">sii</tp:taxon-name-part></tp:taxon-name></italic>). When considering the similarities of characters like vein 1-CU1 of fore wing 0.9 × as long as vein 2-CU1 and scutellum with oval pits medio-posteriorly, then the new species runs near to <italic><tp:taxon-name><tp:taxon-name-part taxon-name-part-type="genus" reg="Centistidea">C.</tp:taxon-name-part> <tp:taxon-name-part taxon-name-part-type="species" reg="mogra">mogra</tp:taxon-name-part></tp:taxon-name></italic> (<xref ref-type="bibr" rid="B16">Papp 1987</xref>). However, it differs in the following characters: (i) sub-alar depression of fore wings finely aciculate (sub-alar depression of fore wings smooth in <italic><tp:taxon-name><tp:taxon-name-part taxon-name-part-type="genus" reg="Centistidea">C.</tp:taxon-name-part> <tp:taxon-name-part taxon-name-part-type="species" reg="mogra">mogra</tp:taxon-name-part></tp:taxon-name></italic>), (ii) propodeum with some rugosity on anterior part of median longitudinal carina (propodeum without any rugosity on anterior part of median longitudinal carina in <italic><tp:taxon-name><tp:taxon-name-part taxon-name-part-type="genus" reg="Centistidea">C.</tp:taxon-name-part> <tp:taxon-name-part taxon-name-part-type="species" reg="mogra">mogra</tp:taxon-name-part></tp:taxon-name></italic>), (iii) vein 1-CU1 slightly shorter than 2-CU1 (vein 1-CU1 of fore wing as long as 2-CU1 in <italic><tp:taxon-name><tp:taxon-name-part taxon-name-part-type="genus" reg="Centistidea">C.</tp:taxon-name-part> <tp:taxon-name-part taxon-name-part-type="species" reg="mogra">mogra</tp:taxon-name-part></tp:taxon-name></italic>), and (iv) mesonotum complete dark brown (mesonotum tinged with brown in <italic><tp:taxon-name><tp:taxon-name-part taxon-name-part-type="genus" reg="Centistidea">C.</tp:taxon-name-part> <tp:taxon-name-part taxon-name-part-type="species" reg="mogra">mogra</tp:taxon-name-part></tp:taxon-name></italic>).</p></tp:treatment-sec><tp:treatment-sec sec-type="description" id="SECID0ESJAE"><title>Description.</title><p><bold>Holotype</bold>: Female body length: 2.0 mm; length of forewing: 2.1 mm; length of antenna: 2.0 mm.</p><p><bold><italic>Head:</italic></bold> 1.9 × as wide as long in dorsal view (12 : 23); length of eye 1.8 × temple (9 : 5) in dorsal view: head and vertex indistinctly punctate; OOL; POL : AOL: OD = 4: 2: 1: 2; inner margin of eyes subparallel; face distinctly convex medially, flattened laterally smooth; clypeus smooth and evenly convex; malar space 0.9 × as long as basal width of the mandible; antennae with 14 segments, F<sub>1</sub> ca. 5 × as long as wide, 1.1 times longer than F<sub>2</sub>, penultimate flagellomere 2.5–3.0 × as long as wide and apical flagellomere pointed.</p><p><bold><italic>Mesosoma:</italic></bold> 1.5 × as long as wide; mesoscutum shiny with few distinct punctures, notauli only anteriorly impressed and finely crenulate; prescutellar furrow distinct as a narrow groove with few crenulations; scutellum almost smooth and shiny, medio-posterior depression of scutellum oval and moderately close to each other; propodeum almost smooth (except few rugosity on anterior part of median longitudinal carina) with a complete median longitudinal carina bifurcate posteriorly near the end of propodeum, median carina of propodeum absent behind level of costulae; pair of membranous white spots at side of pronotum distinct, mesopleuron and metapleuron smooth.</p><p><bold><italic>Wings:</italic></bold> Pterostigma with a long slender, apical expansion, 2.4 × longer than wide; vein 1-R1 of fore wing distinctly vein-like; vein r issuing from its middle; vein 1-M 1.6 × longer than vein m-cu; vein 1-CU1 of fore wing 0.9 × as long as vein 2-CU1.</p><p><bold><italic>Legs:</italic></bold> Hind coxa smooth, lengths of hind femur, tibia, and basitarsus of hind leg 3.0, 7.0, and 4.5 × their maximum widths, respectively; length of hind tibial spurs 0.26 × and 0.33 × as long as hind basitarsus.</p><p><bold><italic>Metasoma:</italic></bold> Ca. 2.0 × as long as wide; first tergite smooth, widening medially, distinctly narrowing basally and apically, 3.2 × as long as its maximum width; T<sub>2</sub> subtriangular, smooth, laterally membranous and longitudinally striated; T<sub>3</sub> longitudinally striated; ovipositor sheaths setose at apical half 0.1 × as long as forewing; hypopygium smooth medially folded, truncate apically, weakly sclerotized and setose.</p><p><bold><italic>Color:</italic></bold> Yellowish brown except for the following: antennae, mesonotum, and metasoma dark brown to blackish brown; propleuron, mesopleuron, metapleuron, and ovipositor brown; T<sub>3</sub>, laterotergites yellow; wings infuscate.</p><fig id="F2" position="float" orientation="portrait"><object-id xmlns:xlink="http://www.w3.org/1999/xlink" content-type="doi" xlink:type="simple">10.3897/zookeys.889.34942.figures5-10</object-id><object-id xmlns:xlink="http://www.w3.org/1999/xlink" content-type="arpha" xlink:type="simple">BCB28037-5F2A-5426-A384-E8420FC430A9</object-id><label>Figures 5–10.</label><caption><p><italic><tp:taxon-name><tp:taxon-name-part taxon-name-part-type="genus" reg="Centistidea">Centistidea</tp:taxon-name-part> <tp:taxon-name-part taxon-name-part-type="species" reg="cosmopteryxi">cosmopteryxi</tp:taxon-name-part></tp:taxon-name></italic> sp. nov. <bold>5</bold> body profile, dorsal view <bold>6</bold> head, frontal view <bold>7</bold> mesosoma, dorsal view <bold>8</bold> metasoma, dorsal view <bold>9</bold> metasomal T1 and T2 <bold>10</bold> forewing.</p></caption><graphic xmlns:xlink="http://www.w3.org/1999/xlink" xlink:href="zookeys-889-037-g002.jpg" position="float" orientation="portrait" xlink:type="simple" id="oo_356416.jpg"><uri content-type="original_file" xlink:type="simple">https://binary.pensoft.net/fig/356416</uri></graphic></fig></tp:treatment-sec><tp:treatment-sec sec-type="Male" id="SECID0ENMAE"><title>Male.</title><p>Unknown.</p></tp:treatment-sec><tp:treatment-sec sec-type="host" id="SECID0ESMAE"><title>Host.</title><p><italic><tp:taxon-name><tp:taxon-name-part taxon-name-part-type="genus" reg="Cosmopteryx">Cosmopteryx</tp:taxon-name-part> <tp:taxon-name-part taxon-name-part-type="species" reg="phaeogastra">phaeogastra</tp:taxon-name-part></tp:taxon-name></italic> (Meyrick).</p></tp:treatment-sec><tp:treatment-sec sec-type="distribution" id="SECID0EDNAE"><title>Distribution.</title><p>India: Uttar Pradesh.</p></tp:treatment-sec><tp:treatment-sec sec-type="etymology" id="SECID0EINAE"><title>Etymology.</title><p>The new species is named after its host insect.</p></tp:treatment-sec><ref-list><ref id="B25"><mixed-citation xmlns:xlink="http://www.w3.org/1999/xlink" xlink:type="simple"><person-group><name name-style="western"><surname>van Achterberg</surname><given-names>C</given-names></name><name name-style="western"><surname>Mehernejad</surname><given-names>MR</given-names></name></person-group> (<year>2002</year>) <article-title>The braconid parasitoids (<tp:taxon-name><tp:taxon-name-part taxon-name-part-type="order">Hymenoptera</tp:taxon-name-part></tp:taxon-name>: <tp:taxon-name><tp:taxon-name-part taxon-name-part-type="family">Braconidae</tp:taxon-name-part></tp:taxon-name>) of <italic><tp:taxon-name><tp:taxon-name-part taxon-name-part-type="genus">Kermania</tp:taxon-name-part> <tp:taxon-name-part taxon-name-part-type="species">pistaciella</tp:taxon-name-part></tp:taxon-name></italic> Amsel (<tp:taxon-name><tp:taxon-name-part taxon-name-part-type="order">Lepidoptera</tp:taxon-name-part></tp:taxon-name>: <tp:taxon-name><tp:taxon-name-part taxon-name-part-type="family">Tineidae</tp:taxon-name-part></tp:taxon-name>: <tp:taxon-name><tp:taxon-name-part taxon-name-part-type="subfamily">Hieroxestinae</tp:taxon-name-part></tp:taxon-name>) in Iran.</article-title><source>Zoologische Mededelingen (Leiden)</source><volume>76</volume>(<issue>2</issue>): <fpage>27</fpage>–<lpage>39</lpage>.</mixed-citation></ref><ref id="B19"><mixed-citation xmlns:xlink="http://www.w3.org/1999/xlink" xlink:type="simple"><person-group><name name-style="western"><surname>Ranjith</surname><given-names>AP</given-names></name><name name-style="western"><surname>van Achterberg</surname><given-names>C</given-names></name><name name-style="western"><surname>Priyadarsanan</surname><given-names>DR</given-names></name><name name-style="western"><surname>Kim</surname><given-names>Il-Kwon</given-names></name><name name-style="western"><surname>Keloth</surname><given-names>R</given-names></name><name name-style="western"><surname>Mukundan</surname><given-names>S</given-names></name><name name-style="western"><surname>Nasser</surname><given-names>M</given-names></name></person-group> (<year>2018</year>) First Indian record of <italic><tp:taxon-name><tp:taxon-name-part taxon-name-part-type="genus">Centistidea</tp:taxon-name-part></tp:taxon-name></italic> Rohwer (<tp:taxon-name><tp:taxon-name-part taxon-name-part-type="order">Hymenoptera</tp:taxon-name-part></tp:taxon-name>: <tp:taxon-name><tp:taxon-name-part taxon-name-part-type="family">Braconidae</tp:taxon-name-part></tp:taxon-name>, <tp:taxon-name><tp:taxon-name-part taxon-name-part-type="subfamily">Miracinae</tp:taxon-name-part></tp:taxon-name>) with description of eight new species. Insect Systematics and Evolution. <ext-link xlink:type="simple" ext-link-type="doi" xlink:href="10.1163/1876312X-00002194">https://doi.org/10.1163/1876312X-00002194</ext-link></mixed-citation></ref><ref id="B16"><mixed-citation xmlns:xlink="http://www.w3.org/1999/xlink" xlink:type="simple"><person-group><name name-style="western"><surname>Papp</surname><given-names>J</given-names></name></person-group> (<year>1987</year>) <article-title><tp:taxon-name><tp:taxon-name-part taxon-name-part-type="family">Braconidae</tp:taxon-name-part></tp:taxon-name> (<tp:taxon-name><tp:taxon-name-part taxon-name-part-type="order">Hymenoptera</tp:taxon-name-part></tp:taxon-name>) from Korea. IX.</article-title><source>Acta Zoologica Hungarica</source><volume>33</volume>: <fpage>435</fpage>–<lpage>456</lpage>.</mixed-citation></ref></ref-list></tp:taxon-treatment>
