# Supplementary material for: Three new species of the genus Centistidea Rohwer, 1914 (Hymenoptera, Braconidae, Miracinae) from India and Saudi Arabia
Source: Zookeys. 2019 Nov 14;889:37–47. doi: 10.3897/zookeys.889.34942 (PMC6872583; doi:10.3897/zookeys.889.34942)
Supplement: XML Treatment for Centistidea tihamica [file zookeys.889.34942-treatment3.xml]

<!DOCTYPE tp:taxon-treatment
  PUBLIC "-//TaxonX//DTD Taxonomic Treatment Publishing DTD v0 20100105//EN" "tax-treatment-NSO.dtd">
<tp:taxon-treatment xmlns:tp="http://www.plazi.org/taxpub"><tp:treatment-meta><kwd-group><label>Taxon classification</label><kwd><named-content xmlns:xlink="http://www.w3.org/1999/xlink" content-type="kingdom">Animalia</named-content></kwd><kwd><named-content xmlns:xlink="http://www.w3.org/1999/xlink" content-type="order">Hymenoptera</named-content></kwd><kwd><named-content xmlns:xlink="http://www.w3.org/1999/xlink" content-type="family">Braconidae</named-content></kwd></kwd-group><mixed-citation publication-type="journal"><person-group><name><surname>Ghramh</surname><given-names>Hamed A.</given-names></name><name><surname>Ahmad</surname><given-names>Zubair</given-names></name><name><surname>Pandey</surname><given-names>Kavita</given-names></name></person-group><article-title>Three new species of the genus <italic><tp:taxon-name><tp:taxon-name-part taxon-name-part-type="genus" reg="Centistidea">Centistidea</tp:taxon-name-part></tp:taxon-name></italic> Rohwer, 1914 (<tp:taxon-name><tp:taxon-name-part taxon-name-part-type="order">Hymenoptera</tp:taxon-name-part></tp:taxon-name>, <tp:taxon-name><tp:taxon-name-part taxon-name-part-type="family">Braconidae</tp:taxon-name-part></tp:taxon-name>, <tp:taxon-name><tp:taxon-name-part taxon-name-part-type="subfamily">Miracinae</tp:taxon-name-part></tp:taxon-name>) from India and Saudi Arabia</article-title><source>Zookeys</source><day>14</day><month>11</month><year>2019</year><volume>889</volume><fpage>37</fpage><lpage>47</lpage><pub-id pub-id-type="doi">10.3897/zookeys.889.34942</pub-id></mixed-citation></tp:treatment-meta><tp:nomenclature><tp:taxon-name><object-id xmlns:xlink="http://www.w3.org/1999/xlink" content-type="arpha" xlink:type="simple">E28F67CA-1450-5E75-A439-3152750ADDB3</object-id>
            <tp:taxon-name-part taxon-name-part-type="genus" reg="Centistidea">Centistidea</tp:taxon-name-part>
            <tp:taxon-name-part taxon-name-part-type="species" reg="tihamica">tihamica</tp:taxon-name-part>
            <object-id xmlns:xlink="http://www.w3.org/1999/xlink" content-type="zoobank" xlink:type="simple">http://zoobank.org/4B0EEBD0-E096-4325-9089-AB0C0B931574</object-id>
          </tp:taxon-name><tp:taxon-authority>Ghramh &amp; Ahmad</tp:taxon-authority><tp:taxon-status xmlns:xlink="http://www.w3.org/1999/xlink" xlink:type="simple">sp. nov.</tp:taxon-status><xref ref-type="fig" rid="F3">Figs 11–13</xref></tp:nomenclature><tp:treatment-sec sec-type="material" id="SECID0E1OAE"><title>Material examined.</title><p><bold>Holotype</bold>: Saudi Arabia • ♀; Abha, Tihama, 5.x.2015; malaise trap (coll. Z Ahmad). <bold>Paratype</bold>: 3 ♀; with same data as holotype (HB-139, <named-content xmlns:xlink="http://www.w3.org/1999/xlink" content-type="dwc:institutional_code" xlink:type="simple">ZDAMU</named-content>).</p></tp:treatment-sec><tp:treatment-sec sec-type="diagnosis" id="SECID0EJPAE"><title>Diagnosis.</title><p>Following the key to East Palaearctic and Oriental species of the genus <italic><tp:taxon-name><tp:taxon-name-part taxon-name-part-type="genus" reg="Centistidea">Centistidea</tp:taxon-name-part></tp:taxon-name></italic> Rohwer (<xref ref-type="bibr" rid="B19">Ranjith et al. 2018</xref>), <italic><tp:taxon-name><tp:taxon-name-part taxon-name-part-type="genus" reg="Centistidea">C.</tp:taxon-name-part> <tp:taxon-name-part taxon-name-part-type="species" reg="tihamica">tihamica</tp:taxon-name-part></tp:taxon-name></italic> sp. nov. keys near <italic><tp:taxon-name><tp:taxon-name-part taxon-name-part-type="genus" reg="Centistidea">C.</tp:taxon-name-part> <tp:taxon-name-part taxon-name-part-type="species" reg="zhaoi">zhaoi</tp:taxon-name-part></tp:taxon-name></italic> Chen et al., 1997; however, it differs in the following characters: (i) mesoscutum blackish brown (mesoscutum yellowish), (ii) dorsal length of eye 1.5 × temple (dorsal length of eye 1.80 × temple), (iii) first flagellomere 1.25 × as long as second flagellomere (first flagellomere 1.30 × as long as second flagellomere), (iv) mesonotum complete dark brown (mesonotum tinged with brown).</p></tp:treatment-sec><tp:treatment-sec sec-type="description" id="SECID0EQQAE"><title>Description.</title><p><bold>Holotype</bold>: Female: body length: 1.8 mm; length of forewing: 1.9 mm; length of antenna: 1.8 mm.</p><p><bold><italic>Head:</italic></bold> 2.0 × as wide as long in dorsal view, distinctly wider than the mesosoma dorsally; length of eye 1.5 × temple in dorsal view: head and vertex indistinctly punctate; OOL: POL : AOL: OD = 4: 2: 1: 2; inner margin of eyes subparallel; face distinctly convex medially, flattened laterally smooth; clypeus smooth and evenly convex; malar space 0.9 × as long as basal width of the mandible; antenna with 14 segments, F<sub>1</sub> ca. 6 × as long as wide, 1.25 × longer than F<sub>2</sub>, penultimate flagellomere 2.5–3.0 × as long as wide, and apical flagellomere pointed.</p><p><bold><italic>Mesosoma:</italic></bold> 1.5 × as long as wide; mesoscutum shiny with few distinct punctures, notauli only anteriorly impressed; prescutellar furrow distinct, present as a narrow groove and crenulations; scutellum almost smooth and shiny, medio-posterior depression of scutellum semicircular; propodeum almost smooth with a complete median longitudinal carina bifurcate posteriorly, median carina of propodeum absent behind level of costulae, posterior part clearly differentiated from dorsal part of propodeum; mesopleuron and metapleuron smooth.</p><p><bold><italic>Wings:</italic></bold> Pterostigma with a long slender, apical expansion, 2.2 × longer than wide; vein r very prominent and 0.2 × as long as the height of pterostigma, vein 1-M 1.5 × longer than vein m-cu; vein 1-CU1 of fore wing 0.7 × as long as vein 2-CU1.</p><p><bold><italic>Legs:</italic></bold> Hind coxa smooth, lengths of hind femur, tibia, and basitarsus of hind leg 3.0, 7.0, and 4.0 × their maximum widths, respectively; length of hind tibial spurs 0.23 × and 0.32 × as long as hind basitarsus.</p><p><bold><italic>Metasoma:</italic></bold> Ca. 2.0 × as long as wide; first tergite, smooth, widening medially, distinctly narrowing basally and apically, 4.0 × as long as its maximum width; T<sub>2</sub> subtriangular, smooth, laterally membranous, and longitudinally striated; T<sub>3</sub> longitudinally striated; ovipositor sheaths 0.15 × as long as forewing; hypopygium smooth, medially folded, truncate apically, weakly sclerotized, and setose.</p><p><bold><italic>Color:</italic></bold> Yellowish brown except for the following: head and legs yellowish; antennae, mesosoma, and metasoma dark brown to blackish brown; laterotergites yellowish; wings slightly infuscate.</p><fig id="F3" position="float" orientation="portrait"><object-id xmlns:xlink="http://www.w3.org/1999/xlink" content-type="doi" xlink:type="simple">10.3897/zookeys.889.34942.figures11-13</object-id><object-id xmlns:xlink="http://www.w3.org/1999/xlink" content-type="arpha" xlink:type="simple">9FE1C0B3-FFF0-5AFE-BE68-3BE628948B64</object-id><label>Figures 11–13.</label><caption><p><italic><tp:taxon-name><tp:taxon-name-part taxon-name-part-type="genus" reg="Centistidea">Centistidea</tp:taxon-name-part> <tp:taxon-name-part taxon-name-part-type="species" reg="tihamica">tihamica</tp:taxon-name-part></tp:taxon-name></italic> sp. nov. <bold>11</bold> mesosoma, dorsal view <bold>12</bold> metasomal T1 and T2 <bold>13</bold> forewing.</p></caption><graphic xmlns:xlink="http://www.w3.org/1999/xlink" xlink:href="zookeys-889-037-g003.jpg" position="float" orientation="portrait" xlink:type="simple" id="oo_356414.jpg"><uri content-type="original_file" xlink:type="simple">https://binary.pensoft.net/fig/356414</uri></graphic></fig></tp:treatment-sec><tp:treatment-sec sec-type="Male" id="SECID0EITAE"><title>Male.</title><p>Unknown.</p></tp:treatment-sec><tp:treatment-sec sec-type="host" id="SECID0ENTAE"><title>Host.</title><p>Unknown.</p></tp:treatment-sec><tp:treatment-sec sec-type="distribution" id="SECID0ESTAE"><title>Distribution.</title><p>Saudi Arabia: Abha.</p></tp:treatment-sec><tp:treatment-sec sec-type="etymology" id="SECID0EXTAE"><title>Etymology.</title><p>The new species is named after its locality.</p></tp:treatment-sec><ref-list><ref id="B19"><mixed-citation xmlns:xlink="http://www.w3.org/1999/xlink" xlink:type="simple"><person-group><name name-style="western"><surname>Ranjith</surname><given-names>AP</given-names></name><name name-style="western"><surname>van Achterberg</surname><given-names>C</given-names></name><name name-style="western"><surname>Priyadarsanan</surname><given-names>DR</given-names></name><name name-style="western"><surname>Kim</surname><given-names>Il-Kwon</given-names></name><name name-style="western"><surname>Keloth</surname><given-names>R</given-names></name><name name-style="western"><surname>Mukundan</surname><given-names>S</given-names></name><name name-style="western"><surname>Nasser</surname><given-names>M</given-names></name></person-group> (<year>2018</year>) First Indian record of <italic><tp:taxon-name><tp:taxon-name-part taxon-name-part-type="genus">Centistidea</tp:taxon-name-part></tp:taxon-name></italic> Rohwer (<tp:taxon-name><tp:taxon-name-part taxon-name-part-type="order">Hymenoptera</tp:taxon-name-part></tp:taxon-name>: <tp:taxon-name><tp:taxon-name-part taxon-name-part-type="family">Braconidae</tp:taxon-name-part></tp:taxon-name>, <tp:taxon-name><tp:taxon-name-part taxon-name-part-type="subfamily">Miracinae</tp:taxon-name-part></tp:taxon-name>) with description of eight new species. Insect Systematics and Evolution. <ext-link xlink:type="simple" ext-link-type="doi" xlink:href="10.1163/1876312X-00002194">https://doi.org/10.1163/1876312X-00002194</ext-link></mixed-citation></ref></ref-list></tp:taxon-treatment>
